# Supplementary material for: Phased genomics reveals hidden somatic mutations and provides insight into fruit development in sweet orange
Source: Hortic Res. 2023 Dec 28;11(2):uhad268. doi: 10.1093/hr/uhad268 (PMC10873711; doi:10.1093/hr/uhad268)
Supplement: Web_Material_uhad268 [file web_material_uhad268.zip]

Archive with 2 entries (2 files):
- Supplementary_tables.xlsx
- Supplementary_figures.zip
