# Supplementary material for: Phased genomics reveals hidden somatic mutations and provides insight into fruit development in sweet orange
Source: Hortic Res. 2023 Dec 28;11(2):uhad268. doi: 10.1093/hr/uhad268 (PMC10873711; doi:10.1093/hr/uhad268)
Supplement: Web_Material_uhad268 [file web_material_uhad268.zip › Supplementary_tables.xlsx]

## Sheet: Supplementary Table 1
Supplementary Table 1. The statistics of data used for genome assembling and mapping.
Number	Name	Species name	Type	Platform	Number of reads	Total bases (Gb)	Average length of reads (bp)	Maximum length of reads (bp)	Cite	Source
1	Jinhong	Citrus sinensis	HiFi	Pacbio	1504080	25.2119	16762.4	49008	This study	SRR24457540
2	Jinhong	Citrus sinensis	Nanopore	Pacbio	798022	29.2245	36621.1	482633	This study	SRR24457539
3	Jinhong	Citrus sinensis	Hi-C	Illumina	172139871	47.9465	150	150	This study	SRR24457528

## Sheet: Supplementary Table 2
Supplementary Table 2. Benchmarking Universal Single-Copy Orthologs (BUSCOs) analysis
Genome	HaplotypeA		HaplotypeB
	Number	Percentage	Number	Percentage
Complete BUSCOs (C)	1589	0.985	1592	0.987
Complete and single-copy BUSCOs (S)	1572	0.974	1578	0.978
Complete and duplicated BUSCOs (D)	17	0.011	14	0.009
Fragmented BUSCOs (F)	16	0.01	16	0.01
Missing BUSCOs (M)	9	0.005	6	0.003
Total BUSCO groups searched	1614	1	1614	1
Protein	HaplotypeA		HaplotypeB
	Number	Percentage	Number	Percentage
Complete BUSCOs (C)	1435	0.889	1369	0.848
Complete and single-copy BUSCOs (S)	1410	0.874	1343	0.832
Complete and duplicated BUSCOs (D)	27	0.015	26	0.016
Fragmented BUSCOs (F)	70	0.043	126	0.078
Missing BUSCOs (M)	109	0.068	119	0.074
Total BUSCO groups searched	1614	1	1614	1
Notes: Dependencies and versions: hmmsearch: 3.1, bbtools: 38.96, metaeuk: 5.34c21f2, busco: 5.4.3

## Sheet: Supplementary Table 3
Supplementary Table 3. Statistics of the two assembled haplotypes
Types	HaplotypeA	HaplotypeB
Total scaffolds	9	9
Total base(bp)	320867083	305697334
Total N(bp)	82986	1349485
Average length(bp)	35651898	33966370
Longest scaffold(bp)	50966175	50702060
Shortest scaffold(bp)	26290384	25503474
L50	4	4
N50	36107709	34330513
L75	7	7
N75	30690301	30902003
L90	8	8
N90	29478992	28830771
GC (%)	35.77	34.77
Total scaffolds (>=1000000bp)	9	9
Total scaffolds (>=100000bp)	9	9
Total scaffolds (>=10000bp)	9	9
Total scaffolds (>=1000bp)	9	9
Total length (>=1000000bp)	320867083	305697334
Total length (>=100000bp)	320867083	305697334
Total length (>=10000bp)	320867083	305697334
Total length (>=1000bp)	320867083	305697334

## Sheet: Supplementary Table 4
Supplementary Table 4. The classification of the transposon elements (TEs) sequences in two haplotypes
Class	Type	HaplotypeA			HaplotypeB
		Count	bpMasked	Percentage	Count	bpMasked	Percentage
LTR	Copia	29846	29365140	0.0915	26096	26665612	0.0876
	Gypsy	48706	43197143	0.1347	48169	44354852	0.1457
	unknown	20891	9050339	0.0282	20748	7594725	0.025
TIR	CACTA	15102	5943459	0.0185	11613	4916021	0.0162
	Mutator	25844	9387963	0.0293	27226	17115162	0.0562
	PIF_Harbinger	5160	1790285	0.0056	4613	1640145	0.0054
	Tc1_Mariner	1496	355366	0.0011	703	221963	0.0007
	hAT	16662	7371556	0.023	18224	8200442	0.0269
nonLTR	LINE_element	1952	905465	0.0028	2461	1521796	0.005
	unknown	1065	632793	0.002	495	306789	0.001
	helitron	12884	4494689	0.014	14244	3985580	0.0131
Other	repeat_region	60104	35620012	0.111	63684	19748070	0.0649
Total		239712	148114210	0.4617	238276	136271157	0.4477

## Sheet: Supplementary Table 5
Supplementary Table 5. The sequences alignment of two haplotypes with the SWOv3 genome
Variation_type		HaplotypeA			HaplotypeB
		Count	Length_ref (bp)	Length_qry (bp)	Count	Length_ref (bp)	Length_qry (bp)
SNVs	SNPs	938971	938971	938971	34089	34089	34089
	Insertions	90200	-	950601	2455	-	136089
	Deletions	84574	1033431	-	2221	53259	-
	Copygains	69	-	610989	55	-	374402
	Copylosses	61	171786	-	62	233969	-
	Highly diverged	13717	72391868	75621779	13629	83081241	79859926
	Tandem repeats	10	1136	1436	9	3665	2937
SVs	Syntenic regions	283	281930300	284095017	250	270931630	269506324
	Inversions	30	2945091	4410146	49	10864445	9319609
	Translocations	239	2269688	2221929	366	2770525	2761272
	Duplications (reference)	168	1591716	-	101	1042498	-
	Duplications (query)	783	-	2622873	410	-	1755536
	Not aligned (reference)	513	16793453	-	666	19384051	-
	Not aligned (query)	1157	-	27075229	970	-	22593705

## Sheet: Supplementary Table 6
Supplementary Table 6. The sequence composition proportion in homologous chromosomes of sweet orange
Chromosome	From pummelo		From mandarin
	Count	Percentage	Count	Percentage
chr1A	177563	0.0259902	6654355	0.97401
chr2A	1593296	0.244606	4920441	0.755394
chr3A	1063695	0.17563	4992761	0.82437
chr4A	999914	0.206522	3841780	0.793478
chr5A	1128157	0.119837	8285918	0.880163
chr6A	596607	0.128796	4035576	0.871204
chr7A	353158	0.0577248	5764802	0.942275
chr8A	3590076	0.734517	1297592	0.265483
chr9A	3940167	0.65899	2038936	0.34101
chr1B	4955402	0.859293	811432	0.140707
chr2B	5061615	0.805127	1225112	0.194873
chr3B	4151750	0.652357	2212478	0.347643
chr4B	535198	0.0946695	5118130	0.90533
chr5B	6120962	0.660778	3142309	0.339222
chr6B	3357768	0.806085	807760	0.193915
chr7B	4700715	0.870022	702266	0.129978
chr8B	492532	0.0869818	5169940	0.913018
chr9B	1207499	0.209352	4560283	0.790648

## Sheet: Supplementary Table 7
Supplementary Table 7. The statistics of WGS data used for constructing the somatic variation map.
Number	Name	Accession	Clade	Number of reads	Total bases (Gb)	Coverage(×)	Cite	Source
1	BT_1	BT_1	South China 'Bingtang'	81263496	11.808	33.7371	This study	SRR24459698
2	BT_2	BT_2	South China 'Bingtang'	77172072	11.2154	32.0439	This study	SRR24459697
3	BT_3	BT_3	South China 'Bingtang'	78281358	11.3626	32.4647	This study	SRR24459696
4	BT_4	BT_4	South China 'Bingtang'	79056950	11.4762	32.7893	This study	SRR24459695
5	BT_5	BT_5 (big fruit)	South China 'Bingtang'	74697134	10.8161	30.9031	This study	SRR24459694
6	BT_6	BT_6 (big fruit)	South China 'Bingtang'	79535462	11.5634	33.0383	This study	SRR24459693
7	BT_7	BT_7 (big fruit)	South China 'Bingtang'	81126012	11.7971	33.706	This study	SRR24459692
8	BT_8	BT_8	Navel clade	97619172	14.1843	40.5266	This study	SRR24459691
9	BT_9	BT_9	South China 'Bingtang'	87114588	12.6708	36.2024	This study	SRR24459690
10	sw_AJTC6	AJTC6	Acidless clade	117337712	17.4831	49.9517	Wang et al.,2021	SRR10321654
11	sw_AXIAC	AXIAC	Valencia clade	125502246	18.4754	52.7869	Wang et al.,2021	SRR10188373
12	sw_BFE	BFE	Acidless clade	102509692	15.205	43.4429	Wang et al.,2021	SRR5799084
13	sw_BLQC	BLQC	Navel clade	111546692	16.4034	46.8669	Wang et al.,2021	SRR10188958
14	sw_BONA	BONA	Navel clade	127297222	18.716	53.4744	Wang et al.,2021	SRR10189155
15	sw_BP447	BP447	Earlier clade II	133919382	19.7093	56.3122	Wang et al.,2021	SRR10189599
16	sw_BT2	BT2	South China 'Bingtang'	111111980	16.4846	47.0989	Wang et al.,2021	SRR5799130
17	sw_BTC	BTC	South China 'Bingtang'	97396780	14.4134	41.1811	Wang et al.,2021	SRR5801187
18	sw_CART	CART	Navel clade	124300316	18.2732	52.2091	Wang et al.,2021	SRR10193776
19	sw_CRAM	CRAM	Navel clade	117071488	16.8038	48.0108	Wang et al.,2021	SRR10315301
20	sw_Campbell	Campbell	Valencia clade	122583428	18.0299	51.514	Wang et al.,2021	SRR10193475
21	sw_Chesterle	Chesterle	Navel clade	109964510	16.19	46.2572	Wang et al.,2021	SRR10197922
22	sw_DELTA	DELTA	Valencia clade	114117198	16.7864	47.9611	Wang et al.,2021	SRR10198150
23	sw_DH2	DH2	Earlier clade I	101869440	12.5252	35.7862	Wang et al.,2021	SRR5801193
24	sw_DHWH	DHWH	Earlier clade II	117598066	17.2948	49.4137	Wang et al.,2021	SRR10198547
25	sw_DHWH2	DHWH2	Earlier clade I	101766600	14.6485	41.8528	Wang et al.,2021	SRR10315333
26	sw_DREAM	DREAM	Navel clade	96511998	13.9378	39.8222	Wang et al.,2021	SRR10316247
27	sw_DSD	DSD	Navel clade	107054310	15.7555	45.0157	Wang et al.,2021	SRR10199029
28	sw_DZ51	DZ51	Valencia clade	105320172	15.4857	44.2449	Wang et al.,2021	SRR10199045
29	sw_FB	FB	Acidless clade	101394820	15.0249	42.9282	Wang et al.,2021	SRR5801691
30	sw_FJ72-1	FJ72-1	Navel clade	118735768	17.486	49.96	Wang et al.,2021	SRR10225081
31	sw_FQC	FQC	Navel clade	126948830	18.6654	53.3297	Wang et al.,2021	SRR10199346
32	sw_FROST	FROST	Navel clade	108941358	16.0342	45.812	Wang et al.,2021	SRR10201748
33	sw_FW95-1	FW95-1	Navel clade	114531628	16.8514	48.1467	Wang et al.,2021	SRR10202063
34	sw_GILET	GILET	Navel clade	105324028	15.2634	43.6097	Wang et al.,2021	SRR10321588
35	sw_GNZS	GNZS	Navel clade	109558064	16.1621	46.1775	Wang et al.,2021	SRR10202295
36	sw_HAL	HAL	Acidless clade	111980838	16.6043	47.4408	Wang et al.,2021	SRR5801703
37	sw_HAL2	HAL2	Blood clade	94082094	13.9104	39.744	Wang et al.,2021	SRR5801706
38	sw_HQ	HQ	Acidless clade	98053264	14.5225	41.4929	Wang et al.,2021	SRR5801909
39	sw_HQTUN	HQTUN	Navel clade	120734850	17.7637	50.7534	Wang et al.,2021	SRR10223749
40	sw_HRQC	HRQC	Acidless clade	125207428	18.5883	53.1094	Wang et al.,2021	SRR5801917
41	sw_HUAH	HUAH	Navel clade	185464400	26.8971	76.8488	Wang et al.,2021	SRR10322135
42	sw_HYJHBTC	HYJHBTC	South China 'Bingtang'	135781474	20.001	57.1456	Wang et al.,2021	SRR10224797
43	sw_JCKC721	JCKC721	Earlier clade II	114251086	16.8033	48.0093	Wang et al.,2021	SRR10236498
44	sw_JCPY731	JCPY731	Earlier clade II	110290976	16.2459	46.4169	Wang et al.,2021	SRR10236545
45	sw_JCYY736	JCYY736	Earlier clade II	106297964	15.6643	44.755	Wang et al.,2021	SRR10237350
46	sw_JHBTC	JHBTC	South China 'Bingtang'	123491142	18.1669	51.9054	Wang et al.,2021	SRR10237354
47	sw_JX2	JX2	Earlier clade I	88168446	10.8588	31.0251	Wang et al.,2021	SRR5801919
48	sw_LENG	LENG	Navel clade	115578008	16.5841	47.383	Wang et al.,2021	SRR10331057
49	sw_LJG	LJG	Valencia clade	94875168	13.9376	39.8218	Wang et al.,2021	SRR10241517
50	sw_LateNavel	LateNavel	Navel clade	129613520	19.0956	54.5589	Wang et al.,2021	SRR10237450
51	sw_MIDNIT	MIDNIT	Valencia clade	124685550	18.3419	52.4054	Wang et al.,2021	SRR10242566
52	sw_MORO	MORO	Blood clade	128152170	18.8644	53.8983	Wang et al.,2021	SRR10242509
53	sw_Morita	Morita	Navel clade	120259810	17.712	50.6057	Wang et al.,2021	SRR10241564
54	sw_MoroN2	MoroN2	Blood clade	123758462	18.1907	51.9735	Wang et al.,2021	SRR10242508
55	sw_NAVALN	NAVALN	Valencia clade	119550924	17.569	50.1973	Wang et al.,2021	SRR10243009
56	sw_NSTC	NSTC	Navel clade	116832978	17.196	49.1316	Wang et al.,2021	SRR10248560
57	sw_NW	NW	Navel clade	87120918	12.9505	37.0013	Wang et al.,2021	SRR5801921
58	sw_NWQC	NWQC	Acidless clade	100035012	14.8205	42.3444	Wang et al.,2021	SRR5801928
59	sw_OLDBUD	OLDBUD	Navel clade	110127908	15.9932	45.6949	Wang et al.,2021	SRR10331395
60	sw_Orinda	Orinda	Valencia clade	127678530	18.737	53.5344	Wang et al.,2021	SRR10248707
61	sw_PALM	PALM	Navel clade	103733294	15.2454	43.5583	Wang et al.,2021	SRR10248710
62	sw_PearC2	PearC2	Earlier clade II	107764084	15.8725	45.3501	Wang et al.,2021	SRR10248764
63	sw_Powell	Powell	Navel clade	121637736	17.859	51.0257	Wang et al.,2021	SRR10249438
64	sw_QJ	QJ	Acidless clade	124317130	18.4282	52.652	Wang et al.,2021	SRR5801941
65	sw_REDGRD	REDGRD	Navel clade	113905622	16.742	47.8344	Wang et al.,2021	SRR10249441
66	sw_REN4	REN4	South China 'Bingtang'	113564804	16.7083	47.7379	Wang et al.,2021	SRR10249520
67	sw_REN5	REN5	South China 'Bingtang'	110317390	16.2519	46.434	Wang et al.,2021	SRR10250500
68	sw_RRJHBTC	RRJHBTC	South China 'Bingtang'	110696092	16.3125	46.6071	Wang et al.,2021	SRR10255335
69	sw_SHELD	SHELD	Navel clade	119919122	17.6197	50.342	Wang et al.,2021	SRR10255652
70	sw_SHIM	SHIM	Earlier clade II	130406770	19.1694	54.7697	Wang et al.,2021	SRR10256731
71	sw_SUC	SUC	Blood clade	103042116	15.277	43.6487	Wang et al.,2021	SRR5799049
72	sw_Suzuki	Suzuki	Navel clade	113634460	16.705	47.7286	Wang et al.,2021	SRR10259711
73	sw_T1	T1	Navel clade	110886350	16.3117	46.6048	Wang et al.,2021	SRR10260273
74	sw_TCPS1	TCPS1	Earlier clade I	88161116	10.813	30.8942	Wang et al.,2021	SRR5802182
75	sw_TOMSON	TOMSON	Navel clade	121174516	17.8386	50.9674	Wang et al.,2021	SRR10273072
76	sw_TYC	TYC	Earlier clade I	84785952	10.5351	30.1002	Wang et al.,2021	SRR5802414
77	sw_TaroROS	TaroROS	Blood clade	127637958	18.7911	53.6888	Wang et al.,2021	SRR10259535
78	sw_TaroUn	TaroUn	Blood clade	109901934	16.1196	46.056	Wang et al.,2021	SRR10271117
79	sw_TaroWC	TaroWC	Blood clade	117635824	17.3006	49.4304	Wang et al.,2021	SRR10271126
80	sw_UKXC	UKXC	Earlier clade I	89232994	10.9887	31.3962	Wang et al.,2021	SRR5802422
81	sw_WHXG	WHXG	Earlier clade II	112148200	16.4884	47.1097	Wang et al.,2021	SRR10276364
82	sw_WHXHC	WHXHC	Earlier clade II	107867136	15.8638	45.3251	Wang et al.,2021	SRR10276396
83	sw_WLQC	WLQC	Navel clade	119190082	17.5511	50.146	Wang et al.,2021	SRR10289876
84	sw_WNP	WNP	Navel clade	114261206	16.9346	48.3847	Wang et al.,2021	SRR10290156
85	sw_WSXG	WSXG	Earlier clade II	106243380	15.6256	44.6445	Wang et al.,2021	SRR10290273
86	sw_XP1	XP1	Earlier clade I	78567420	9.62653	27.5044	Wang et al.,2021	SRR5802523
87	sw_gg2	gg2	Earlier clade I	82123970	10.1414	28.9756	Wang et al.,2021	SRR5801697
Reference: Wang, L., Huang, Y., Liu, Z. et al. Somatic variations led to the selection of acidic and acidless orange cultivars. Nat. Plants 7, 954–965 (2021).

## Sheet: Supplementary Table 8
Supplementary Table 8. 887 specific lineage somatic mutations in the ‘Bingtang’ orange clade
CHROM	POS	REF	ALT
HAchr1	810718	A	G
HAchr1	2143620	T	C
HAchr1	2805809	A	T
HAchr1	3648005	A	C
HAchr1	3781737	A	G
HAchr1	4972449	T	C
HAchr1	5059555	A	AT
HAchr1	5122384	T	C
HAchr1	5475029	A	G
HAchr1	5973249	A	G
HAchr1	6426789	T	C
HAchr1	7800471	T	C
HAchr1	7825715	T	C
HAchr1	8731195	A	G
HAchr1	9386761	T	C
HAchr1	9682291	T	C
HAchr1	11365860	T	TCGCTA
HAchr1	11661802	A	G
HAchr1	14370407	A	G
HAchr1	14451353	A	T
HAchr1	14561525	A	G
HAchr1	14951421	A	G
HAchr1	14967010	C	G
HAchr1	16025966	A	G
HAchr1	16662491	T	C
HAchr1	17105110	A	C
HAchr1	17307231	T	C
HAchr1	19580853	G	GA
HAchr1	21498936	T	C
HAchr1	22253242	G	GTA
HAchr1	23632085	A	T
HAchr1	24132526	T	A
HAchr1	24289947	T	C
HAchr1	24612641	A	ATCT
HAchr1	24753608	A	G
HAchr1	25609819	A	G
HAchr1	26124730	A	G
HAchr1	26149854	G	GGA
HAchr1	27004088	T	A
HAchr1	28752518	G	C
HAchr2	581369	A	G
HAchr2	1108872	T	C
HAchr2	1348234	T	TC
HAchr2	1784950	A	C
HAchr2	1900615	A	G
HAchr2	2436117	A	G
HAchr2	2966569	G	T
HAchr2	4510982	T	C
HAchr2	5085562	A	G
HAchr2	5292158	A	G
HAchr2	5292445	A	G
HAchr2	6737114	A	T
HAchr2	7664914	T	C
HAchr2	8755539	A	G
HAchr2	9597002	A	G
HAchr2	9651564	C	T
HAchr2	9651601	G	A
HAchr2	9651628	G	T
HAchr2	9651680	TTC	T
HAchr2	9651799	A	C
HAchr2	9922474	T	C
HAchr2	11413567	T	C
HAchr2	12102379	T	C
HAchr2	13266408	T	TA
HAchr2	14079076	A	G
HAchr2	14360676	T	C
HAchr2	14549103	G	A
HAchr2	14776878	T	C
HAchr2	14859593	A	G
HAchr2	15799228	T	C
HAchr2	16796652	T	C
HAchr2	17232203	C	CT
HAchr2	17346341	T	C
HAchr2	18074813	A	T
HAchr2	19050689	T	C
HAchr2	19462427	A	G
HAchr2	21128814	T	TA
HAchr2	22197354	A	G
HAchr2	22613532	A	G
HAchr2	24198341	T	C
HAchr2	24762284	A	G
HAchr2	24763717	G	C
HAchr2	25715039	A	G
HAchr2	25898016	T	C
HAchr2	25990141	T	C
HAchr2	27033831	T	C
HAchr2	27885993	A	T
HAchr2	28536635	CA	C
HAchr2	29039703	CTCATCAGTCAATGCCACA	C
HAchr2	29131228	T	A
HAchr2	29233721	T	A
HAchr2	29372254	T	C
HAchr3	397392	T	G
HAchr3	582527	A	G
HAchr3	3307155	A	G
HAchr3	5105525	T	C
HAchr3	5608799	A	G
HAchr3	5690598	A	G
HAchr3	6507509	A	T
HAchr3	7920614	T	C
HAchr3	10449466	A	C
HAchr3	10707916	C	A
HAchr3	11968648	A	G
HAchr3	12263620	T	C
HAchr3	12940087	A	T
HAchr3	15811175	T	C
HAchr3	16228149	T	C
HAchr3	16606688	T	C
HAchr3	17646419	T	TGTGAGATCATC
HAchr3	17648956	T	C
HAchr3	18273970	A	G
HAchr3	18291836	T	C
HAchr3	21927342	A	AG
HAchr3	22094813	A	G
HAchr3	22807321	T	C
HAchr3	22942542	T	G
HAchr3	23855043	A	AT
HAchr3	24237416	A	G
HAchr3	24860390	G	T
HAchr3	25188772	T	C
HAchr3	25650205	A	G
HAchr3	25934112	T	G
HAchr3	26161040	C	T
HAchr3	26642194	T	C
HAchr3	27886918	A	G
HAchr3	28979654	T	C
HAchr3	29053540	A	T
HAchr3	29649533	T	C
HAchr3	29821798	T	G
HAchr3	29915145	A	AT
HAchr3	30498010	T	C
HAchr3	30613022	A	G
HAchr3	32348533	A	AT
HAchr3	34912559	A	AT
HAchr3	35703200	T	C
HAchr3	35951478	T	C
HAchr3	36565903	T	C
HAchr3	36565905	C	T
HAchr3	36565937	T	C
HAchr3	36965135	C	G
HAchr3	37406451	A	G
HAchr3	37914616	A	T
HAchr3	38553249	T	A
HAchr4	2334611	T	A
HAchr4	4326178	A	T
HAchr4	8280718	A	G
HAchr4	8646586	A	T
HAchr4	8742597	A	G
HAchr4	8879979	A	G
HAchr4	8988321	A	AAC
HAchr4	10022087	A	C
HAchr4	10140278	T	TC
HAchr4	10239812	A	G
HAchr4	11292861	T	G
HAchr4	12218572	A	G
HAchr4	12576638	A	G
HAchr4	12909537	A	T
HAchr4	14719367	T	C
HAchr4	14722585	T	C
HAchr4	15050134	A	G
HAchr4	15948899	A	G
HAchr4	16413824	T	A
HAchr4	16548115	A	G
HAchr4	16548116	A	C
HAchr4	16609957	T	C
HAchr4	17672496	A	C
HAchr4	18142889	A	C
HAchr4	18854406	A	G
HAchr4	19416284	A	G
HAchr4	20609048	G	GT
HAchr4	21213378	A	G
HAchr4	21213469	C	T
HAchr4	21213474	G	A
HAchr4	21213480	G	A
HAchr4	21412832	T	C
HAchr4	25269176	T	A
HAchr4	25293357	G	A
HAchr4	25536679	A	G
HAchr4	25847776	A	G
HAchr4	25847814	G	A
HAchr4	26507666	G	GT
HAchr4	27651475	T	C
HAchr4	29006491	C	CT
HAchr4	30109040	T	A
HAchr4	34266617	A	G
HAchr4	35199883	A	G
HAchr4	36175145	G	T
HAchr5	813614	T	C
HAchr5	1767858	A	ATG
HAchr5	2099432	G	A
HAchr5	3417415	A	AT
HAchr5	3945687	T	G
HAchr5	4195553	A	G
HAchr5	5300940	A	C
HAchr5	5501249	G	A
HAchr5	6281911	A	G
HAchr5	6825511	A	G
HAchr5	7024037	T	C
HAchr5	7482316	C	CGTAT
HAchr5	8212703	C	CA
HAchr5	11490010	A	G
HAchr5	11529248	T	C
HAchr5	12561008	A	G
HAchr5	12696826	A	AT
HAchr5	13073708	A	G
HAchr5	14185352	T	C
HAchr5	15053703	T	C
HAchr5	15538091	T	C
HAchr5	15538544	A	C
HAchr5	16772599	T	TAG
HAchr5	17630462	C	G
HAchr5	17863275	A	G
HAchr5	19163946	A	G
HAchr5	19747767	A	C
HAchr5	20256991	A	G
HAchr5	20733519	A	G
HAchr5	21542419	T	G
HAchr5	22285386	A	G
HAchr5	22833769	T	A
HAchr5	24438165	A	G
HAchr5	24796081	G	C
HAchr5	24881247	T	C
HAchr5	25350490	T	A
HAchr5	25571095	A	G
HAchr5	25843118	C	G
HAchr5	29386699	A	G
HAchr5	30248955	A	G
HAchr5	30410290	T	C
HAchr5	30693231	A	G
HAchr5	31234221	G	C
HAchr5	31415525	T	C
HAchr5	32318903	T	TA
HAchr5	33280208	A	G
HAchr5	33614007	A	G
HAchr5	33690885	T	C
HAchr5	35250156	T	C
HAchr5	37319991	T	G
HAchr5	38482037	T	G
HAchr5	39796208	A	T
HAchr5	40651037	A	G
HAchr5	41101766	A	G
HAchr5	41360756	T	C
HAchr5	42654628	A	G
HAchr5	43613017	AAG	A
HAchr5	45732481	T	C
HAchr5	46420007	A	C
HAchr5	46475650	T	C
HAchr5	47349645	A	T
HAchr5	49138671	T	C
HAchr5	50336041	C	A
HAchr5	50600912	A	G
HAchr6	989807	C	CT
HAchr6	1881199	T	TTC
HAchr6	2225848	T	G
HAchr6	4721405	T	TA
HAchr6	4759122	A	G
HAchr6	4873898	T	C
HAchr6	5716485	C	T
HAchr6	5721255	G	A
HAchr6	5721262	G	A
HAchr6	5724709	C	T
HAchr6	6251729	T	C
HAchr6	6764856	C	CT
HAchr6	7464987	A	G
HAchr6	7808605	A	T
HAchr6	7872195	A	C
HAchr6	11281551	A	T
HAchr6	13421914	G	GA
HAchr6	15389982	A	G
HAchr6	15659997	T	TAG
HAchr6	15678679	T	C
HAchr6	18726119	C	G
HAchr6	18911220	A	G
HAchr6	18934102	A	G
HAchr6	20858104	T	G
HAchr6	21268780	A	C
HAchr6	21404597	C	T
HAchr6	21453720	T	C
HAchr6	21647374	C	T
HAchr6	21647441	A	C
HAchr6	21647558	A	T
HAchr6	24256291	T	C
HAchr6	24738549	A	T
HAchr6	24992897	A	T
HAchr6	25031572	T	C
HAchr6	25479394	AT	A
HAchr6	25719508	A	C
HAchr6	26006119	C	G
HAchr7	2889136	T	A
HAchr7	3108303	G	A
HAchr7	4706746	A	G
HAchr7	4836464	T	TTGTA
HAchr7	4928189	T	A
HAchr7	5005707	A	C
HAchr7	5052463	G	A
HAchr7	5376276	A	G
HAchr7	5484503	T	C
HAchr7	5637498	A	AT
HAchr7	5823233	G	A
HAchr7	6204653	T	TAC
HAchr7	6567324	C	CT
HAchr7	7067826	A	G
HAchr7	7511910	G	A
HAchr7	8321329	A	AAGCCTC
HAchr7	8437269	T	C
HAchr7	9454519	A	G
HAchr7	9502803	T	C
HAchr7	9597151	A	G
HAchr7	10012118	A	G
HAchr7	12870026	T	C
HAchr7	13999714	T	C
HAchr7	14193911	C	T
HAchr7	14667951	C	A
HAchr7	14874677	A	G
HAchr7	15151229	T	C
HAchr7	16272235	A	G
HAchr7	17310808	T	C
HAchr7	17672705	G	A
HAchr7	17711419	C	T
HAchr7	18130853	A	T
HAchr7	19977993	TGTGTGC	T
HAchr7	21586683	T	A
HAchr7	21833756	T	C
HAchr7	22418272	T	C
HAchr7	22968824	G	C
HAchr7	23113047	A	T
HAchr7	23328932	A	G
HAchr7	24420903	C	T
HAchr7	25381111	T	C
HAchr7	26400742	T	C
HAchr7	26600357	G	A
HAchr7	27955240	A	ATG
HAchr7	30360912	T	C
HAchr8	628517	T	C
HAchr8	942896	A	G
HAchr8	2762795	A	G
HAchr8	3185746	C	G
HAchr8	5949212	C	A
HAchr8	7795934	C	T
HAchr8	8063648	A	G
HAchr8	8082324	C	A
HAchr8	9406000	T	TA
HAchr8	9602308	A	G
HAchr8	9705968	T	TA
HAchr8	10924336	T	C
HAchr8	11773206	T	C
HAchr8	13581411	A	G
HAchr8	14776194	T	C
HAchr8	15638593	A	C
HAchr8	15644871	A	G
HAchr8	15750926	T	C
HAchr8	17464644	G	T
HAchr8	17579094	A	ATATTTTTT
HAchr8	17864755	A	G
HAchr8	17865331	A	G
HAchr8	18267569	T	C
HAchr8	19564544	A	G
HAchr8	20174332	A	G
HAchr8	21316048	T	TCTTCTCAAGAATC
HAchr8	24473637	T	C
HAchr8	25634844	C	T
HAchr8	25792035	T	C
HAchr8	26086837	G	T
HAchr8	27285631	T	C
HAchr8	27477148	G	A
HAchr8	27777588	G	GA
HAchr8	27831928	T	C
HAchr8	28802251	A	C
HAchr8	30046250	T	C
HAchr8	30810505	G	A
HAchr8	30810813	T	G
HAchr8	31000015	A	C
HAchr8	31069856	G	A
HAchr8	31390047	A	G
HAchr8	31390341	A	G
HAchr8	31390406	A	T
HAchr8	31390459	T	A
HAchr8	31390636	C	A
HAchr8	31390648	ATC	A
HAchr8	31390684	G	C
HAchr8	31390692	A	G
HAchr8	31391137	T	A
HAchr8	31677665	T	A
HAchr8	32079870	C	T
HAchr8	32161195	A	C
HAchr8	32975390	TA	T
HAchr8	33388042	T	A
HAchr8	33618230	C	T
HAchr8	34238172	A	T
HAchr8	34588324	G	T
HAchr9	1349782	A	G
HAchr9	2938780	T	A
HAchr9	3007424	T	TG
HAchr9	3560732	G	A
HAchr9	6480544	A	C
HAchr9	7363284	A	G
HAchr9	7481402	T	A
HAchr9	7842689	A	G
HAchr9	7861364	G	T
HAchr9	9127009	T	C
HAchr9	9153990	A	G
HAchr9	9767207	C	G
HAchr9	9992654	T	C
HAchr9	10307088	A	G
HAchr9	11040778	AT	A
HAchr9	11283395	T	C
HAchr9	11490159	A	AGAAAGAAGAG
HAchr9	13123750	A	T
HAchr9	13474630	A	G
HAchr9	13622135	T	G
HAchr9	13644778	C	CT
HAchr9	13663577	T	C
HAchr9	15488641	T	C
HAchr9	15991411	T	C
HAchr9	16293480	A	C
HAchr9	17877846	A	G
HAchr9	17916318	A	G
HAchr9	17957827	C	T
HAchr9	18705684	T	A
HAchr9	18847644	T	C
HAchr9	18954181	A	G
HAchr9	19249481	T	G
HAchr9	20303742	A	G
HAchr9	21045503	A	G
HAchr9	21163334	T	C
HAchr9	22079178	A	G
HAchr9	22316040	A	G
HAchr9	22496009	A	G
HAchr9	23572247	T	A
HAchr9	23797768	C	CG
HAchr9	23951049	A	G
HAchr9	24044012	G	A
HAchr9	24472635	T	C
HAchr9	25025131	A	T
HAchr9	26722314	A	G
HAchr9	26912199	A	C
HAchr9	29174837	A	G
HAchr9	33643034	T	A
HAchr9	33989727	A	G
HBchr1	73975	G	C
HBchr1	555792	T	C
HBchr1	631996	T	C
HBchr1	1495403	T	A
HBchr1	1866867	A	G
HBchr1	2594516	A	G
HBchr1	2604968	A	G
HBchr1	2835109	T	C
HBchr1	6155865	G	A
HBchr1	6344927	A	C
HBchr1	6345050	T	C
HBchr1	6345065	C	T
HBchr1	6345440	T	G
HBchr1	6345534	G	A
HBchr1	8281901	T	G
HBchr1	8318299	T	C
HBchr1	9402255	GC	G
HBchr1	9402258	C	A
HBchr1	9402272	G	T
HBchr1	10306729	T	C
HBchr1	10370945	A	G
HBchr1	10519740	T	C
HBchr1	10647880	A	AT
HBchr1	10670574	T	C
HBchr1	10688436	G	GT
HBchr1	10888407	C	T
HBchr1	11235828	A	G
HBchr1	11928368	A	AGGGGT
HBchr1	11928370	C	G
HBchr1	12395291	G	T
HBchr1	12937536	T	TA
HBchr1	13189502	A	T
HBchr1	13372973	A	G
HBchr1	13393309	A	G
HBchr1	13793500	A	G
HBchr1	13938739	A	AT
HBchr1	14242706	A	T
HBchr1	14538047	A	G
HBchr1	14652157	T	C
HBchr1	14747174	G	C
HBchr1	15150369	A	G
HBchr1	15617807	G	GC
HBchr1	15864312	T	TA
HBchr1	16088520	T	C
HBchr1	16603097	A	G
HBchr1	16626610	G	A
HBchr1	16964787	C	T
HBchr1	17174723	C	T
HBchr1	17174735	C	T
HBchr1	20341461	T	TCTC
HBchr1	20516997	A	C
HBchr1	21188465	A	G
HBchr1	21562773	C	A
HBchr1	21840766	C	T
HBchr1	22534269	T	C
HBchr1	22958078	A	G
HBchr1	25113043	A	G
HBchr1	25545514	T	C
HBchr1	25829248	T	C
HBchr1	26863771	T	C
HBchr1	27523726	A	T
HBchr1	28137912	T	C
HBchr1	28848416	A	AC
HBchr1	28868433	T	C
HBchr1	29285813	A	G
HBchr1	30494096	T	C
HBchr1	30889502	A	G
HBchr1	30964971	A	G
HBchr1	31094198	G	GA
HBchr2	1342028	T	A
HBchr2	2467906	A	C
HBchr2	4082582	A	G
HBchr2	4344813	T	A
HBchr2	4487785	T	TA
HBchr2	4726863	T	A
HBchr2	4728904	T	C
HBchr2	5270475	A	T
HBchr2	5937836	A	T
HBchr2	6222794	A	G
HBchr2	8273850	T	TA
HBchr2	8651899	G	C
HBchr2	9252756	T	C
HBchr2	9701036	T	C
HBchr2	9911551	T	A
HBchr2	11176345	A	G
HBchr2	12030686	A	AT
HBchr2	12299460	T	C
HBchr2	12461887	A	G
HBchr2	13051163	A	G
HBchr2	13259602	A	G
HBchr2	13284447	T	C
HBchr2	13895314	A	G
HBchr2	15547132	A	G
HBchr2	16968629	A	G
HBchr2	17709620	T	C
HBchr2	18145170	T	C
HBchr2	18153689	A	T
HBchr2	20840896	G	A
HBchr2	21294931	T	C
HBchr2	21627200	A	G
HBchr2	21862983	T	C
HBchr2	23493466	A	G
HBchr2	23642989	C	A
HBchr2	27174062	A	AT
HBchr2	27444958	T	TTTTAAGCACACAGCC
HBchr2	28161846	C	T
HBchr2	28283788	A	C
HBchr2	29185314	A	C
HBchr2	29185412	G	GC
HBchr3	92782	T	A
HBchr3	557940	C	G
HBchr3	1165321	A	G
HBchr3	2318462	T	C
HBchr3	4666627	A	G
HBchr3	6337882	G	A
HBchr3	6540418	T	G
HBchr3	6808411	A	G
HBchr3	6875920	C	CTCTTTTAAAATGTGAAGAG
HBchr3	6984743	A	T
HBchr3	9840736	A	G
HBchr3	10220601	A	AC
HBchr3	12912609	A	T
HBchr3	13326930	T	C
HBchr3	13791202	A	G
HBchr3	13985243	A	G
HBchr3	14224186	A	C
HBchr3	14224189	A	C
HBchr3	16097015	T	C
HBchr3	16097032	T	C
HBchr3	16683597	C	G
HBchr3	17293945	A	G
HBchr3	19164580	C	T
HBchr3	22300828	A	G
HBchr3	24397195	G	T
HBchr3	25381882	A	G
HBchr3	26253599	A	G
HBchr3	26508032	T	C
HBchr3	26753303	T	G
HBchr3	27093295	A	G
HBchr3	28212682	A	G
HBchr3	28685217	T	G
HBchr3	28806927	T	G
HBchr3	30158622	T	G
HBchr3	30198352	A	ACGAGAATATT
HBchr3	31307104	T	C
HBchr3	31686585	T	C
HBchr3	32142600	C	T
HBchr3	32339139	T	C
HBchr3	33441737	T	C
HBchr3	33553340	A	G
HBchr3	33748082	A	G
HBchr3	33797448	A	G
HBchr3	35615220	A	G
HBchr3	36285380	T	G
HBchr4	996046	A	G
HBchr4	1802623	C	CA
HBchr4	2111401	A	G
HBchr4	6518396	TA	T
HBchr4	7836855	T	TA
HBchr4	8453492	T	C
HBchr4	9766889	A	G
HBchr4	10240122	G	T
HBchr4	11147533	A	G
HBchr4	11455403	T	G
HBchr4	11988763	T	C
HBchr4	12986345	T	C
HBchr4	13481981	A	G
HBchr4	13970492	A	G
HBchr4	15493218	A	G
HBchr4	17969374	T	C
HBchr4	18112486	A	G
HBchr4	18507089	T	G
HBchr4	20294934	A	C
HBchr4	21030174	T	C
HBchr4	22203285	T	C
HBchr4	23107726	T	C
HBchr4	23552911	TTGAGGAGTGGGAATCC	T
HBchr4	25079535	C	CA
HBchr4	25202123	A	G
HBchr4	26080249	A	G
HBchr4	29259933	T	C
HBchr5	228220	A	C
HBchr5	738697	C	T
HBchr5	738898	C	CG
HBchr5	2212490	A	G
HBchr5	2778629	T	C
HBchr5	4755632	T	C
HBchr5	5442946	T	C
HBchr5	5523688	T	C
HBchr5	6504176	AAT	A
HBchr5	8265663	C	CA
HBchr5	8684041	T	C
HBchr5	10135414	A	C
HBchr5	10747783	A	G
HBchr5	11562849	A	G
HBchr5	12215001	T	C
HBchr5	13280229	T	C
HBchr5	13676615	A	C
HBchr5	14138012	T	G
HBchr5	14138013	A	T
HBchr5	14243482	T	C
HBchr5	14703720	A	C
HBchr5	14964091	T	C
HBchr5	14997147	T	C
HBchr5	15561994	A	G
HBchr5	17126645	A	G
HBchr5	18794466	T	C
HBchr5	19652036	C	T
HBchr5	19652256	T	G
HBchr5	19653755	G	A
HBchr5	19925259	T	TA
HBchr5	21137066	T	C
HBchr5	21190188	A	G
HBchr5	21876376	A	G
HBchr5	22172465	T	G
HBchr5	23255128	T	G
HBchr5	23769559	A	AC
HBchr5	24063110	A	T
HBchr5	24180496	A	G
HBchr5	24902911	T	C
HBchr5	25064696	T	C
HBchr5	25185751	C	T
HBchr5	25232990	A	AC
HBchr5	25477453	C	CA
HBchr5	25567119	T	C
HBchr5	26905536	A	G
HBchr5	27045714	T	C
HBchr5	27081886	T	C
HBchr5	27315111	A	C
HBchr5	27326022	A	G
HBchr5	27857813	T	C
HBchr5	28442541	A	G
HBchr5	28670587	A	G
HBchr5	29291608	C	T
HBchr5	31103558	T	C
HBchr5	31136023	G	A
HBchr5	31710766	A	G
HBchr5	32379189	C	CA
HBchr5	32491897	A	C
HBchr5	33387316	A	G
HBchr5	33646981	T	C
HBchr5	33858725	C	A
HBchr5	34169040	C	A
HBchr5	34695563	T	TA
HBchr5	35149993	T	A
HBchr5	35827166	T	C
HBchr5	35840375	T	A
HBchr5	36252544	T	C
HBchr5	36567217	A	G
HBchr5	37181964	T	C
HBchr5	37193691	T	C
HBchr5	37940645	C	T
HBchr5	38125998	A	ATTCAGGTCAG
HBchr5	38474042	T	C
HBchr5	39116525	T	C
HBchr5	39958613	G	A
HBchr5	41652108	A	G
HBchr5	41663692	A	G
HBchr5	42416852	T	C
HBchr5	43942368	C	CT
HBchr5	47195157	A	C
HBchr5	48765498	T	C
HBchr5	48808399	TA	T
HBchr5	49123174	A	G
HBchr6	1215187	TGG	T
HBchr6	1692411	T	C
HBchr6	3579533	A	G
HBchr6	3599007	T	A
HBchr6	3871000	A	G
HBchr6	4521057	A	G
HBchr6	4565887	A	G
HBchr6	6545009	T	C
HBchr6	6649108	A	G
HBchr6	8495230	A	AG
HBchr6	9062811	T	A
HBchr6	9565070	T	A
HBchr6	10519336	T	C
HBchr6	11772283	A	G
HBchr6	12241511	G	A
HBchr6	12720576	A	C
HBchr6	12879838	T	A
HBchr6	13484281	T	A
HBchr6	13774445	T	C
HBchr6	14048772	T	C
HBchr6	15193441	A	G
HBchr6	15299614	C	T
HBchr6	15657858	A	G
HBchr6	15853260	T	C
HBchr6	16343648	T	C
HBchr6	17629766	G	A
HBchr6	18782235	T	C
HBchr6	18903456	A	G
HBchr6	20604376	C	T
HBchr6	21178212	G	T
HBchr6	21597725	A	G
HBchr6	21772435	A	G
HBchr6	22366630	T	C
HBchr6	23086227	T	C
HBchr6	23283588	T	C
HBchr6	23490944	T	C
HBchr6	24271617	A	G
HBchr6	24343185	T	G
HBchr6	24689425	A	T
HBchr6	24784970	T	C
HBchr6	24787725	A	G
HBchr6	25062804	A	C
HBchr6	25437698	T	G
HBchr7	296494	A	G
HBchr7	935669	TA	T
HBchr7	1237450	A	G
HBchr7	1666497	T	A
HBchr7	3169782	A	G
HBchr7	4200708	G	A
HBchr7	5240566	T	C
HBchr7	5435562	AT	A
HBchr7	5983666	A	G
HBchr7	7208111	T	C
HBchr7	7455248	T	TCATAACAACTCCAC
HBchr7	7726306	A	G
HBchr7	7909996	TA	T
HBchr7	8230489	T	TTGTGAACAGTTAC
HBchr7	8686141	C	T
HBchr7	9277269	T	C
HBchr7	9435683	T	A
HBchr7	9933483	A	G
HBchr7	10251779	T	C
HBchr7	10716025	A	G
HBchr7	10802469	T	A
HBchr7	11132901	A	G
HBchr7	12044021	A	G
HBchr7	12823819	G	GT
HBchr7	13384423	T	G
HBchr7	13685600	T	A
HBchr7	13818669	G	A
HBchr7	14921860	A	G
HBchr7	14975894	A	C
HBchr7	15382199	A	C
HBchr7	15956909	T	C
HBchr7	16043586	C	CT
HBchr7	16682820	A	T
HBchr7	16725716	A	G
HBchr7	20296007	A	C
HBchr7	20312327	A	G
HBchr7	20406987	T	C
HBchr7	20562472	A	G
HBchr7	21493556	T	TA
HBchr7	23105487	TAAAATA	T
HBchr7	23571640	T	C
HBchr7	24338768	T	A
HBchr7	25941287	A	T
HBchr7	26488167	G	A
HBchr7	26804909	C	T
HBchr7	27333296	C	T
HBchr7	28321373	T	C
HBchr7	28514004	T	G
HBchr7	28598305	G	T
HBchr7	28598353	A	C
HBchr8	578242	G	C
HBchr8	1310896	A	C
HBchr8	2453388	A	AC
HBchr8	2464023	G	GC
HBchr8	5037067	T	C
HBchr8	6725115	A	G
HBchr8	6814233	A	T
HBchr8	7930798	T	C
HBchr8	9132283	A	T
HBchr8	10381905	G	A
HBchr8	11445559	T	A
HBchr8	11866074	A	G
HBchr8	12340967	T	TA
HBchr8	13013112	T	TA
HBchr8	13317612	A	G
HBchr8	14797878	CA	C
HBchr8	14820767	A	G
HBchr8	16122143	T	TA
HBchr8	16168124	T	G
HBchr8	16828165	A	AAG
HBchr8	16861409	A	C
HBchr8	19819586	A	T
HBchr8	20977747	T	C
HBchr8	21328867	A	G
HBchr8	21338308	A	T
HBchr8	21416771	T	C
HBchr8	21734317	A	G
HBchr8	22090552	T	C
HBchr8	22188882	A	G
HBchr8	22685526	T	C
HBchr8	22810328	G	A
HBchr8	22868162	A	C
HBchr8	23230214	T	C
HBchr8	23821370	T	C
HBchr8	24885142	C	A
HBchr8	25148224	T	C
HBchr8	26438802	G	T
HBchr8	26827927	A	G
HBchr8	32248448	A	G
HBchr8	33680551	T	C
HBchr8	34119562	G	T
HBchr9	1458671	T	C
HBchr9	1764149	A	T
HBchr9	1775096	A	AT
HBchr9	3764084	T	C
HBchr9	4209577	T	C
HBchr9	4226669	T	C
HBchr9	5601872	T	C
HBchr9	6625147	T	C
HBchr9	8515887	A	T
HBchr9	8626123	A	AT
HBchr9	9178276	T	C
HBchr9	9417319	G	A
HBchr9	10538645	A	G
HBchr9	12566511	T	C
HBchr9	12566514	G	A
HBchr9	12566531	C	T
HBchr9	12566553	G	A
HBchr9	12717426	T	C
HBchr9	15316678	A	C
HBchr9	15344375	T	C
HBchr9	15591725	T	G
HBchr9	15730273	A	G
HBchr9	16289879	A	G
HBchr9	16526056	A	C
HBchr9	17595419	T	C
HBchr9	17664866	T	C
HBchr9	18159000	T	C
HBchr9	19109918	A	G
HBchr9	19517717	G	C
HBchr9	19915697	A	G
HBchr9	20312358	A	G
HBchr9	20362981	T	C
HBchr9	21996987	T	C
HBchr9	22103069	A	G
HBchr9	23277933	T	C
HBchr9	23489558	A	G
HBchr9	24656148	A	G
HBchr9	24982381	T	C
HBchr9	27513187	C	CCGTAG
HBchr9	29169568	A	G)

## Sheet: Supplementary Table 9
Supplementary Table 9. The statistics of 69 high allele frequency LoF and deleterious mutations, and expression in flower and fruit (TPM value)
Chromosome	Pos	REF	ALT	Gene	Variant type	Sift_prediction	Expreesion in flower	Expreesion in fruit
HAchr1	7338869	A	G	HA1g07450	NONSYNONYMOUS	DELETERIOUS	6.52371	19.5519
HAchr1	10880194	T	C	HA1g09590	NONSYNONYMOUS	DELETERIOUS	0.0202901	0.102425
HAchr1	26445401	C	A	HA1g27770	NONSYNONYMOUS	DELETERIOUS	13.2278	0.60888
HAchr2	16872907	C	T	HA2g23150	NONSYNONYMOUS	DELETERIOUS	0	0
HAchr2	23314099	A	ATT	HA2g27230	FRAMESHIFT INSERTION	NA	27.5816	21.3771
HAchr2	25918299	CT	C	HA2g30160	FRAMESHIFT DELETION	NA	0	0
HAchr2	26723272	G	A	HA2g31070	NONSYNONYMOUS	DELETERIOUS	2.56046	10.0549
HAchr3	2442697	C	T	HA3g04170	STOP-GAIN	NA	14.2855	12.9227
HAchr3	4993900	G	A	HA3g08600	STOP-GAIN	NA	16.1092	46.5241
HAchr3	8635611	A	G	HA3g14280	NONSYNONYMOUS	DELETERIOUS	11.284	0.162534
HAchr3	9024441	C	CT	HA3g14840	FRAMESHIFT INSERTION	NA	13.9873	5.52544
HAchr4	28141178	T	A	HA4g22420	NONSYNONYMOUS	DELETERIOUS	49.6665	121.272
HAchr4	31272798	T	A	HA4g27500	NONSYNONYMOUS	DELETERIOUS	7.64157	17.0401
HAchr4	33511177	TTTCAATCTTAGG	T	HA4g31110	NONFRAMESHIFT DELETION	NA	3.95306	3.83292
HAchr4	33994176	C	A	HA4g32020	NONSYNONYMOUS	DELETERIOUS	175.252	140.99
HAchr5	15707373	G	A	HA5g22360	NONSYNONYMOUS	DELETERIOUS	0.211345	0.738846
HAchr5	19096642	C	T	HA5g25480	NONSYNONYMOUS	DELETERIOUS	0	0
HAchr5	38206224	CAT	C	HA5g38040	FRAMESHIFT DELETION	NA	0.228042	0.00941902
HAchr5	47321160	G	A	HA5g49330	NONSYNONYMOUS	DELETERIOUS	0.75388	4.60116
HAchr6	2763536	CAT	C	HA6g04670	FRAMESHIFT DELETION	NA	0.172447	0.249759
HAchr6	3790356	G	A	HA6g06530	NONSYNONYMOUS	DELETERIOUS	3.89107	22.2639
HAchr6	7389889	T	A	HA6g12190	STOP-GAIN	NA	0	0.0583424
HAchr6	20789777	G	GA	HA6g24770	FRAMESHIFT INSERTION	NA	0	0
HAchr6	21046223	G	T	HA6g25070	NONSYNONYMOUS	DELETERIOUS	1.44453	5.36646
HAchr6	21907533	T	G	HA6g25590	NONSYNONYMOUS	DELETERIOUS	14.4231	70.5347
HAchr7	1622891	G	A	HA7g00840	NONSYNONYMOUS	DELETERIOUS	5.5246	25.668
HAchr7	6517577	TG	T	HA7g07810	FRAMESHIFT DELETION	NA	11.307	27.1306
HAchr7	12238801	C	T	HA7g12060	NONSYNONYMOUS	DELETERIOUS	1.89043	2.97927
HAchr7	28550163	G	T	HA7g29010	NONSYNONYMOUS	DELETERIOUS	3.34798	9.87352
HAchr8	6301719	A	T	HA8g05360	NONSYNONYMOUS	DELETERIOUS	11.2645	249.136
HAchr8	17276593	C	T	HA8g15430	STOP-GAIN	NA	41.6324	48.646
HAchr8	26547500	C	T	HA8g20020	NONSYNONYMOUS	DELETERIOUS	0	0
HAchr8	33224360	T	C	HA8g27560	NONSYNONYMOUS	DELETERIOUS	25.4728	80.8341
HAchr8	35159207	C	A	HA8g30840	NONSYNONYMOUS	DELETERIOUS	0.284341	0.00976823
HAchr9	7506436	G	T	HA9g11140	STOP-GAIN	NA	0	0
HBchr1	23798542	CAATGTGG	C	HB1g20070	FRAMESHIFT DELETION	NA	7.0086	35.8585
HBchr1	29042860	C	A	HB1g28280	STOP-GAIN	NA	4.29222	12.2478
HBchr2	7991271	AG	A	HB2g13260	FRAMESHIFT DELETION	NA	24.6715	24.2752
HBchr2	9015446	T	C	HB2g14590	NONSYNONYMOUS	DELETERIOUS	553.899	28.697
HBchr2	12731172	TTG	T	HB2g19190	FRAMESHIFT DELETION	NA	2.62065	13.1275
HBchr2	16653545	G	A	HB2g22230	NONSYNONYMOUS	DELETERIOUS	2.58771	7.57674
HBchr2	27564437	AACTG	A	HB2g31040	FRAMESHIFT DELETION	NA	0	0.0406632
HBchr2	27581387	C	T	HB2g31060	NONSYNONYMOUS	DELETERIOUS	9.91847	5.2238
HBchr2	28474299	ACT	A	HB2g32060	FRAMESHIFT DELETION	NA	23.4137	8.26391
HBchr3	3169827	C	A	HB3g05610	NONSYNONYMOUS	DELETERIOUS	0.549507	13.2894
HBchr3	11806534	CAG	C	HB3g19160	FRAMESHIFT DELETION	NA	2.29027	1.16314
HBchr3	20109335	C	T	HB3g26320	STOP-GAIN	NA	0.492181	2.93848
HBchr3	20981061	GGGCAAGCAC	G	HB3g26710	NONFRAMESHIFT DELETION	NA	0.0431012	0
HBchr4	14029317	C	CGCT	HB4g12700	NONFRAMESHIFT INSERTION	NA	26.5606	50.0532
HBchr4	19208392	G	A	HB4g15200	STOP-GAIN	NA	0	0
HBchr4	29560616	C	T	HB4g29560	NONSYNONYMOUS	DELETERIOUS	0.141063	0.0153635
HBchr5	13512457	C	A	HB5g20950	STOP-GAIN	NA	17.3169	29.3722
HBchr5	21301551	T	A	HB5g27790	NONSYNONYMOUS	DELETERIOUS	27.6007	73.8655
HBchr5	21301552	C	A	HB5g27790	NONSYNONYMOUS	DELETERIOUS	27.6007	73.8655
HBchr5	40821219	T	G	HB5g41750	NONSYNONYMOUS	DELETERIOUS	4.34277	9.41589
HBchr5	47527953	ATCCATC	A	HB5g51520	NONFRAMESHIFT DELETION	NA	2.41751	17.0073
HBchr5	48406560	C	T	HB5g53000	STOP-GAIN	NA	23.5887	0.436494
HBchr5	50434977	AAGTTAAATC	A	HB5g56490	NONFRAMESHIFT DELETION	NA	23.2234	89.2813
HBchr6	12751298	G	A	HB6g19170	NONSYNONYMOUS	DELETERIOUS	0.295569	0.0134394
HBchr7	5125303	AG	A	HB7g07270	FRAMESHIFT DELETION	NA	0.172145	0.477275
HBchr7	16846232	G	A	HB7g13890	STOP-GAIN	NA	1.6973	7.50603
HBchr7	22065324	T	C	HB7g19750	STOP-LOSS	NA	0.0292034	0.064067
HBchr8	4017057	GGAGGTGGCGGCACCGTAC	G	HB8g01700	NONFRAMESHIFT DELETION	NA	44.3967	61.8785
HBchr8	8091066	TGAGTCGGAGTCG	T	HB8g08030	NONFRAMESHIFT DELETION	NA	7.70499	38.6335
HBchr8	11202997	G	A	HB8g11560	NONSYNONYMOUS	DELETERIOUS	26.2357	0.103992
HBchr8	32421577	C	A	HB8g28530	STOP-GAIN	NA	9.2184	156.718
HBchr9	421417	GAGAGAGGCTCT	G	HB9g00280	FRAMESHIFT DELETION	NA	9.72381	12.8316
HBchr9	911154	C	T	HB9g01130	NONSYNONYMOUS	DELETERIOUS	1.52299	0.0892332
HBchr9	6902233	TA	T	HB9g10640	FRAMESHIFT DELETION	NA	0.0851379	0.145113

## Sheet: Supplementary Table 10
Supplementary Table 10. The normalized dn/ds of 79 sweet orange somatic samples
Samples	Normalized dn/ds value	No. of deleterious mutations/ No. of synonymous mutations
BT_1	2.08684	0.450704
BT_2	2.00224	0.432432
BT_3	2.12319	0.444444
BT_4	2.08684	0.422535
BT_5	2.04697	0.388889
BT_6	1.97018	0.407895
BT_7	1.97018	0.381579
BT_8	2.33996	0.575758
BT_9	2.17265	0.442857
AJTC6	2.4265	0.571429
AXIAC	2.26869	0.515152
BFE	2.33959	0.578125
BLQC	2.30572	0.588235
BONA	2.38858	0.578125
BP447	2.30503	0.567164
BT2	2.1123	0.444444
BTC	2.13407	0.430556
CART	2.28057	0.545455
CRAM	2.10892	0.521127
Campbell	2.24808	0.5
Chesterle	2.31509	0.5625
DELTA	2.24808	0.558824
DHWH	2.4242	0.569231
DREAM	2.28057	0.575758
DSD	2.23483	0.552239
DZ51	2.37634	0.578125
FB	2.16413	0.535211
FJ72-1	2.29333	0.567164
FQC	2.23655	0.544118
FROST	2.41308	0.59375
FW95-1	2.28057	0.575758
GILET	2.23483	0.58209
GNZS	2.35184	0.584615
HAL	2.36372	0.545455
HAL2	2.35184	0.530303
HQ	2.20197	0.558824
HQTUN	2.26094	0.550725
HRQC	2.21143	0.522388
HUAH	2.3162	0.575758
HYJHBTC	2.03402	0.418919
JCKC721	2.29333	0.537313
JCPY731	2.40083	0.5625
JCYY736	2.32808	0.560606
JHBTC	2.04871	0.426667
LENG	2.26993	0.58209
LJG	2.25681	0.530303
LateNavel	2.20197	0.529412
MIDNIT	2.30433	0.530303
MORO	2.22118	0.530303
Morita	2.18141	0.521739
MoroN2	2.27947	0.553846
NAVALN	2.25681	0.515152
NSTC	2.2155	0.550725
NW	2.24494	0.545455
NWQC	2.33959	0.5625
OLDBUD	2.23483	0.58209
Orinda	2.20414	0.492754
PALM	2.22502	0.573529
PearC2	2.18141	0.492754
Powell	2.25681	0.545455
QJ	2.24808	0.558824
REDGRD	2.34014	0.552239
REN4	2.0941	0.438356
REN5	2.0941	0.438356
RRJHBTC	2.01283	0.405405
SHELD	2.37672	0.587302
SHIM	2.26869	0.545455
SUC	2.3639	0.538462
Suzuki	2.26993	0.567164
T1	2.29245	0.545455
TOMSON	2.25823	0.567164
TaroROS	2.07916	0.492754
TaroUn	2.2093	0.530303
TaroWC	2.2093	0.515152
WHXG	2.26869	0.545455
WHXHC	2.27114	0.529412
WLQC	2.30433	0.575758
WNP	2.29153	0.569231
WSXG	2.30433	0.545455

[truncated: 6 more sheets: Supplementary Table 11, Supplementary Table 12, Supplementary Table 13, Supplementary Table 14, Supplementary Table 15, Supplementary Table 16]
